# Supplementary material for: Is This All COVID-19′s Fault? A Study on Trainees in One of the Most Affected Italian Cities
Source: Int J Environ Res Public Health. 2022 Oct 12;19(20):13136. doi: 10.3390/ijerph192013136 (PMC9603377; doi:10.3390/ijerph192013136)
Supplement: Supplementary file 1 [file ijerph-19-13136-s001.zip]

Archive with 1 entries (1 files):
- ijerph-1879499-supplementary.pdf
